# Supplementary material for: The Wiggle Index: An Open Source Bioassay to Assess Sub-Lethal Insecticide Response in Drosophila melanogaster
Source: PLoS One. 2015 Dec 18;10(12):e0145051. doi: 10.1371/journal.pone.0145051 (PMC4684293; doi:10.1371/journal.pone.0145051)
Supplement: S1 Script — Written in imagej macro language, this script will iterate over a folder of image sequences and will return a sub-folder full of heat maps and a table of WI values. These images and values correspond to the motility of larvae in one well in each image sequence in the folder. (TXT) [file pone.0145051.s002.txt]

// Attention WI user. Please rename this file StartupMacros.fiji.ijm 
// Then Replace the file with the same name in the Macros folder in your Fiji folder
// The additional Macros to run the WI for each well will be in the Macros short cut tab

// "StartupMacros"
// The macros and macro tools in this file ("StartupMacros.txt") are
// automatically installed in the Plugins>Macros submenu and
//  in the tool bar when ImageJ starts up.

//  About the drawing tools.
//
//  This is a set of drawing tools similar to the pencil, paintbrush,
//  eraser and flood fill (paint bucket) tools in NIH Image. The
//  pencil and paintbrush draw in the current foreground color
//  and the eraser draws in the current background color. The
//  flood fill tool fills the selected area using the foreground color.
//  Hold down the alt key to have the pencil and paintbrush draw
//  using the background color or to have the flood fill tool fill
//  using the background color. Set the foreground and background
//  colors by double-clicking on the flood fill tool or on the eye
//  dropper tool.  Double-click on the pencil, paintbrush or eraser
//  tool  to set the drawing width for that tool.
//
// Icons contributed by Tony Collins.

// Global variables
var pencilWidth=1,  eraserWidth=10, leftClick=16, alt=8;
var brushWidth = 10; //call("ij.Prefs.get", "startup.brush", "10");
var floodType =  "8-connected"; //call("ij.Prefs.get", "startup.flood", "8-connected");

// The macro named "AutoRunAndHide" runs when ImageJ starts
// and the file containing it is not displayed when ImageJ opens it.

// macro "AutoRunAndHide" {}

function UseHEFT {
	requires("1.38f");
	state = call("ij.io.Opener.getOpenUsingPlugins");
	if (state=="false") {
		setOption("OpenUsingPlugins", true);
		showStatus("TRUE (images opened by HandleExtraFileTypes)");
	} else {
		setOption("OpenUsingPlugins", false);
		showStatus("FALSE (images opened by ImageJ)");
	}
}

UseHEFT();

// The macro named "AutoRun" runs when ImageJ starts.

macro "AutoRun" {
	// run all the .ijm scripts provided in macros/AutoRun/
	autoRunDirectory = getDirectory("imagej") + "/macros/AutoRun/";
	if (File.isDirectory(autoRunDirectory)) {
		list = getFileList(autoRunDirectory);
		// make sure startup order is consistent
		Array.sort(list);
		for (i = 0; i < list.length; i++) {
			if (endsWith(list[i], ".ijm")) {
				runMacro(autoRunDirectory + list[i]);
			}
		}
	}
}

var pmCmds = newMenu("Popup Menu",
	newArray("Help...", "Rename...", "Duplicate...", "Original Scale",
	"Paste Control...", "-", "Record...", "Capture Screen ", "Monitor Memory...",
	"Find Commands...", "Control Panel...", "Startup Macros...", "Search..."));

macro "Popup Menu" {
	cmd = getArgument();
	if (cmd=="Help...")
		showMessage("About Popup Menu",
			"To customize this menu, edit the line that starts with\n\"var pmCmds\" in ImageJ/macros/StartupMacros.txt.");
	else
		run(cmd);
}

macro "Abort Macro or Plugin (or press Esc key) Action Tool - CbooP51b1f5fbbf5f1b15510T5c10X" {
	setKeyDown("Esc");
}

var xx = requires138b(); // check version at install
function requires138b() {requires("1.38b"); return 0; }

var dCmds = newMenu("Developer Menu Tool",
newArray("ImageJ Website","News", "Documentation", "ImageJ Wiki", "Resources", "Macro Language", "Macros",
	"Macro Functions", "Startup Macros...", "Plugins", "Source Code", "Mailing List Archives", "-", "Record...",
	"Capture Screen ", "Monitor Memory...", "List Commands...", "Control Panel...", "Search...", "Debug Mode"));

macro "Developer Menu Tool - C037T0b11DT7b09eTcb09v" {
	cmd = getArgument();
	if (cmd=="ImageJ Website")
		run("URL...", "url=http://rsbweb.nih.gov/ij/");
	else if (cmd=="News")
		run("URL...", "url=http://rsbweb.nih.gov/ij/notes.html");
	else if (cmd=="Documentation")
		run("URL...", "url=http://rsbweb.nih.gov/ij/docs/");
	else if (cmd=="ImageJ Wiki")
		run("URL...", "url=http://imagejdocu.tudor.lu/imagej-documentation-wiki/");
	else if (cmd=="Resources")
		run("URL...", "url=http://rsbweb.nih.gov/ij/developer/");
	else if (cmd=="Macro Language")
		run("URL...", "url=http://rsbweb.nih.gov/ij/developer/macro/macros.html");
	else if (cmd=="Macros")
		run("URL...", "url=http://rsbweb.nih.gov/ij/macros/");
	else if (cmd=="Macro Functions")
		run("URL...", "url=http://rsbweb.nih.gov/ij/developer/macro/functions.html");
	else if (cmd=="Plugins")
		run("URL...", "url=http://rsbweb.nih.gov/ij/plugins/");
	else if (cmd=="Source Code")
		run("URL...", "url=http://rsbweb.nih.gov/ij/developer/source/");
	else if (cmd=="Mailing List Archives")
		run("URL...", "url=https://list.nih.gov/archives/imagej.html");
	else if (cmd=="Debug Mode")
		setOption("DebugMode", true);
	else if (cmd!="-")
		run(cmd);
}

var sCmds = newMenu("Stacks Menu Tool",
	newArray("Add Slice", "Delete Slice", "Next Slice [>]", "Previous Slice [<]", "Set Slice...", "-",
		"Convert Images to Stack", "Convert Stack to Images", "Make Montage...", "Reslice [/]...", "Z Project...",
		"3D Project...", "Plot Z-axis Profile", "-", "Start Animation", "Stop Animation", "Animation Options...",
		"-", "MRI Stack (528K)"));
macro "Stacks Menu Tool - C037T0b11ST8b09tTcb09k" {
	cmd = getArgument();
	if (cmd!="-") run(cmd);
}

var luts = getLutMenu();
var lCmds = newMenu("LUT Menu Tool", luts);
macro "LUT Menu Tool - C037T0b11LT6b09UTcb09T" {
	cmd = getArgument();
	if (cmd!="-") run(cmd);
}
function getLutMenu() {
	list = getLutList();
	menu = newArray(16+list.length);
	menu[0] = "Invert LUT"; menu[1] = "Apply LUT"; menu[2] = "-";
	menu[3] = "Fire"; menu[4] = "Grays"; menu[5] = "Ice";
	menu[6] = "Spectrum"; menu[7] = "3-3-2 RGB"; menu[8] = "Red";
	menu[9] = "Green"; menu[10] = "Blue"; menu[11] = "Cyan";
	menu[12] = "Magenta"; menu[13] = "Yellow"; menu[14] = "Red/Green";
	menu[15] = "-";
	for (i=0; i<list.length; i++)
		menu[i+16] = list[i];
	return menu;
}

function getLutList() {
	lutdir = getDirectory("luts");
	list = newArray("No LUTs in /ImageJ/luts");
	if (!File.exists(lutdir))
		return list;
	rawlist = getFileList(lutdir);
	if (rawlist.length==0)
		return list;
	count = 0;
	for (i=0; i< rawlist.length; i++)
		if (endsWith(rawlist[i], ".lut")) count++;
	if (count==0)
		return list;
	list = newArray(count);
	index = 0;
	for (i=0; i< rawlist.length; i++) {
		if (endsWith(rawlist[i], ".lut"))
			list[index++] = substring(rawlist[i], 0, lengthOf(rawlist[i])-4);
	}
	return list;
}

macro "Pencil Tool - C037L494fL4990L90b0Lc1c3L82a4Lb58bL7c4fDb4L5a5dL6b6cD7b" {
	getCursorLoc(x, y, z, flags);
	if (flags&alt!=0)
		setColorToBackgound();
	draw(pencilWidth);
}

macro "Paintbrush Tool - C037La077Ld098L6859L4a2fL2f4fL3f99L5e9bL9b98L6888L5e8dL888c" {
	getCursorLoc(x, y, z, flags);
	if (flags&alt!=0)
		setColorToBackgound();
	draw(brushWidth);
}

macro "Flood Fill Tool -C037B21P085373b75d0L4d1aL3135L4050L6166D57D77D68La5adLb6bcD09D94" {
	requires("1.34j");
	setupUndo();
	getCursorLoc(x, y, z, flags);
	if (flags&alt!=0) setColorToBackgound();
	floodFill(x, y, floodType);
}

function draw(width) {
	requires("1.32g");
	setupUndo();
	getCursorLoc(x, y, z, flags);
	setLineWidth(width);
	moveTo(x,y);
	x2=-1; y2=-1;
	while (true) {
		getCursorLoc(x, y, z, flags);
		if (flags&leftClick==0) exit();
		if (x!=x2 || y!=y2)
			lineTo(x,y);
		x2=x; y2 =y;
		wait(10);
	}
}

function setColorToBackgound() {
	savep = getPixel(0, 0);
	makeRectangle(0, 0, 1, 1);
	run("Clear");
	background = getPixel(0, 0);
	run("Select None");
	setPixel(0, 0, savep);
	setColor(background);
}

// Runs when the user double-clicks on the pencil tool icon
macro 'Pencil Tool Options...' {
	pencilWidth = getNumber("Pencil Width (pixels):", pencilWidth);
}

// Runs when the user double-clicks on the paint brush tool icon
macro 'Paintbrush Tool Options...' {
	brushWidth = getNumber("Brush Width (pixels):", brushWidth);
	call("ij.Prefs.set", "startup.brush", brushWidth);
}

// Runs when the user double-clicks on the flood fill tool icon
macro 'Flood Fill Tool Options...' {
	Dialog.create("Flood Fill Tool");
	Dialog.addChoice("Flood Type:", newArray("4-connected", "8-connected"), floodType);
	Dialog.show();
	floodType = Dialog.getChoice();
	call("ij.Prefs.set", "startup.flood", floodType);
}

macro "Set Drawing Color..."{
	run("Color Picker...");
}

macro "-" {} //menu divider

macro "About Startup Macros..." {
	title = "About Startup Macros";
	text = "Macros, such as this one, contained in a file named\n"
		+ "'StartupMacros.txt', located in the 'macros' folder inside the\n"
		+ "Fiji folder, are automatically installed in the Plugins>Macros\n"
		+ "menu when Fiji starts.\n"
		+ "\n"
		+ "More information is available at:\n"
		+ "<http://imagej.nih.gov/ij/developer/macro/macros.html>";
	dummy = call("fiji.FijiTools.openEditor", title, text);
}

macro "Save As JPEG... [j]" {
	quality = call("ij.plugin.JpegWriter.getQuality");
	quality = getNumber("JPEG quality (0-100):", quality);
	run("Input/Output...", "jpeg="+quality);
	saveAs("Jpeg");
}

macro "Save Inverted FITS" {
	run("Flip Vertically");
	run("FITS...", "");
	run("Flip Vertically");
}
macro "LowLeft"{
//Crop yo Files
fs=File.separator;
dirStor=getDirectory("Select Source Directory");
dirSav=dirStor+"zCroppedTiffStackLL";
File.makeDirectory(dirSav);
setBatchMode(true);
lis=getFileList(dirStor);
ds=lengthOf(dirStor);
hi=substring(dirStor,(ds-2),(ds-1));
parent=substring(dirStor,0,(ds-3));

tableTitle="Wiggle Index";
tableTitle2="["+tableTitle+"]";
if (isOpen("Wiggle Index")){
	print("Table already open");}
	
	else{
		
		run("Table...", "name="+tableTitle2+" width=600 height=250");
		print(tableTitle2, "\\Headings:Image Name\tWiggle Index\tImage Scale\tImage Blur\tFrames Averaged\tProjection Type\tThreshold Cutoff");}

for (b=0; b<lis.length; b++){
  folderName=dirStor+lis[b];
  folderName2=replace(folderName,"/",fs);
  list2=getFileList(folderName2);
  fileName=folderName2+list2[0];
  if (endsWith(fileName, ".jpg")) {
    run("Image Sequence...", "open=["+ fileName + "] number=250 sort use");
 	makeRectangle(960, 90, 425, 425);
	run("Crop");
	saveName=getTitle();
    	saveAs("Tiff", dirSav+fs+saveName+"LowLeft");
    	close();
    	call("java.lang.System.gc");
	wait(1000);	
  }


//Get yo Wiggle on
fs=File.separator;
dirStore=dirSav+fs;
dirSave=dirStore+fs+"Output";
File.makeDirectory(dirSave);


scaleNumber=1;
gaussianNumber=2;
averageNumber=150;
projectionType="Standard Deviation";
thresholdCutoff=30;
setBatchMode(true);

list=getFileList(dirStore);

for (u=0; u<list.length; u++){
	fileName=dirStore+list[u];
	
		if (endsWith(fileName, ".tif")) {
			open(fileName);
			nameStore=getTitle();
			selectWindow(nameStore);
				if(gaussianNumber>1){
					selectWindow(nameStore);
					run("Gaussian Blur...", "sigma="+gaussianNumber+" stack");
}

			selectWindow(nameStore);
			if (scaleNumber==1){
				run("Duplicate...", "title=For_Processing duplicate range=1-10000");
			}

			if (scaleNumber<1){
			run("Scale...", "x="+scaleNumber+" y="+scaleNumber+" z=1.0 width=74 height=74 depth=450 interpolation=Bicubic process create title=For_Processing");
			}
			selectWindow("For_Processing");
			getDimensions(tempWidth, tempHeight, c, tempSlices, f);

			newImage("Wiggle Stack", "32-bit Black", tempWidth, tempHeight, 1);
			wait(100);
			//setBatchMode(true);
			selectWindow("For_Processing");
			setSlice(1);


			for (i=0; i<tempSlices-1; i++){
				selectWindow("For_Processing");
				currentSlice=getSliceNumber();
				run("Duplicate...", "title=[temp stack] duplicate range="+currentSlice+"-"+(currentSlice+(averageNumber-1))+"");
				selectWindow("temp stack");
				run("Z Project...", "start=1 stop="+averageNumber+" projection=[Standard Deviation]");
				selectWindow("STD_temp stack");
				run("Copy");
				selectWindow("Wiggle Stack");
				run("Add Slice");
				run("Paste");
				selectWindow("temp stack");
				close();
				selectWindow("STD_temp stack");
				close();
				selectWindow("For_Processing");
				setSlice(currentSlice+1);
	
}
			selectWindow("For_Processing");
			close();
			selectWindow(nameStore);
			close();


			selectWindow("Wiggle Stack");
			setSlice(1);
			run("Delete Slice");


			if(projectionType=="Maximum"){
				selectWindow("Wiggle Stack");
				run("Z Project...", "start=1 stop="+tempSlices+" projection=[Max Intensity]");
				selectWindow("MAX_Wiggle Stack");
				rename("Wiggle Project");
				selectWindow("Wiggle Stack");
				close();
}

			if(projectionType=="Average"){
				selectWindow("Wiggle Stack");
				run("Z Project...", "start=1 stop="+tempSlices+" projection=[Average Intensity]");
				selectWindow("AVG_Wiggle Stack");
				rename("Wiggle Project");
				selectWindow("Wiggle Stack");
				close();
}

			if(projectionType=="Standard Deviation"){
				selectWindow("Wiggle Stack");
				run("Z Project...", "start=1 stop="+tempSlices+" projection=[Standard Deviation]");
				selectWindow("STD_Wiggle Stack");
				rename("Wiggle Project");
				selectWindow("Wiggle Stack");
				close();
}


			selectWindow("Wiggle Project");
			setMinAndMax(0,200);
			run("8-bit");
			run("16_colors");
			run("Enhance Contrast", "saturated=0.00");
			setMinAndMax(thresholdCutoff,255);
			run("Apply LUT");

			run("Set Measurements...", "  mean limit display redirect=None decimal=3");

			run("Measure");
			resetThreshold();
			run("16_colors");
			run("Enhance Contrast", "saturated=0.00");
			wiggleIndex=getResult("Mean");
			rename(nameStore);
			print(tableTitle2, nameStore + "\t" + wiggleIndex + "\t" + scaleNumber + "\t" + gaussianNumber + "\t" + averageNumber + "\t" + projectionType + "\t" + thresholdCutoff);
			saveName=getTitle();
			saveAs("Tiff", dirSave+fs+saveName);
			
			if (isOpen("Results")) { 
       			selectWindow("Results"); 
       			run("Close"); 
   }
			if (isOpen("Log")) { 
       			selectWindow("Log"); 
       			run("Close"); 
   }
			selectWindow("Wiggle Index");
			saveAs("Text", dirSave+fs+"Wiggle Index LowLeft.xls");
			File.delete(fileName);
   			call("java.lang.System.gc");
			wait(1000);
   			
		}}
			
}
			selectWindow("Wiggle Index");
			saveAs("Text", parent+fs+hi+"Wiggle Index LowLeft.xls");
			}
macro "TopRight"{
//Crop yo Files
fs=File.separator;
dirStor=getDirectory("Select Source Directory");
dirSav=dirStor+"zCroppedTiffStackTR";
File.makeDirectory(dirSav);
setBatchMode(true);
lis=getFileList(dirStor);
ds=lengthOf(dirStor);
hi=substring(dirStor,(ds-2),(ds-1));
parent=substring(dirStor,0,(ds-3));

tableTitle="Wiggle Index";
tableTitle2="["+tableTitle+"]";
if (isOpen("Wiggle Index")){
	print("Table already open");}
	
	else{
		
		run("Table...", "name="+tableTitle2+" width=600 height=250");
		print(tableTitle2, "\\Headings:Image Name\tWiggle Index\tImage Scale\tImage Blur\tFrames Averaged\tProjection Type\tThreshold Cutoff");}

for (b=0; b<lis.length; b++){
  folderName=dirStor+lis[b];
  folderName2=replace(folderName,"/",fs);
  list2=getFileList(folderName2);
  fileName=folderName2+list2[0];
  if (endsWith(fileName, ".jpg")) {
    run("Image Sequence...", "open=["+ fileName + "] number=250 sort use");
 	makeRectangle(500, 550, 425, 425);
	run("Crop");
	saveName=getTitle();
    	saveAs("Tiff", dirSav+fs+saveName+"TopRight");
    	close();
    	call("java.lang.System.gc");
	wait(1000);	
  }


//Get yo Wiggle on
fs=File.separator;
dirStore=dirSav+fs;
dirSave=dirStore+fs+"Output";
File.makeDirectory(dirSave);


scaleNumber=1;
gaussianNumber=2;
averageNumber=150;
projectionType="Standard Deviation";
thresholdCutoff=30;
setBatchMode(true);

list=getFileList(dirStore);

for (u=0; u<list.length; u++){
	fileName=dirStore+list[u];
	
		if (endsWith(fileName, ".tif")) {
			open(fileName);
			nameStore=getTitle();
			selectWindow(nameStore);
				if(gaussianNumber>1){
					selectWindow(nameStore);
					run("Gaussian Blur...", "sigma="+gaussianNumber+" stack");
}

			selectWindow(nameStore);
			if (scaleNumber==1){
				run("Duplicate...", "title=For_Processing duplicate range=1-10000");
			}

			if (scaleNumber<1){
			run("Scale...", "x="+scaleNumber+" y="+scaleNumber+" z=1.0 width=74 height=74 depth=450 interpolation=Bicubic process create title=For_Processing");
			}
			selectWindow("For_Processing");
			getDimensions(tempWidth, tempHeight, c, tempSlices, f);

			newImage("Wiggle Stack", "32-bit Black", tempWidth, tempHeight, 1);
			wait(100);
			//setBatchMode(true);
			selectWindow("For_Processing");
			setSlice(1);


			for (i=0; i<tempSlices-1; i++){
				selectWindow("For_Processing");
				currentSlice=getSliceNumber();
				run("Duplicate...", "title=[temp stack] duplicate range="+currentSlice+"-"+(currentSlice+(averageNumber-1))+"");
				selectWindow("temp stack");
				run("Z Project...", "start=1 stop="+averageNumber+" projection=[Standard Deviation]");
				selectWindow("STD_temp stack");
				run("Copy");
				selectWindow("Wiggle Stack");
				run("Add Slice");
				run("Paste");
				selectWindow("temp stack");
				close();
				selectWindow("STD_temp stack");
				close();
				selectWindow("For_Processing");
				setSlice(currentSlice+1);
	
}
			selectWindow("For_Processing");
			close();
			selectWindow(nameStore);
			close();


			selectWindow("Wiggle Stack");
			setSlice(1);
			run("Delete Slice");


			if(projectionType=="Maximum"){
				selectWindow("Wiggle Stack");
				run("Z Project...", "start=1 stop="+tempSlices+" projection=[Max Intensity]");
				selectWindow("MAX_Wiggle Stack");
				rename("Wiggle Project");
				selectWindow("Wiggle Stack");
				close();
}

			if(projectionType=="Average"){
				selectWindow("Wiggle Stack");
				run("Z Project...", "start=1 stop="+tempSlices+" projection=[Average Intensity]");
				selectWindow("AVG_Wiggle Stack");
				rename("Wiggle Project");
				selectWindow("Wiggle Stack");
				close();
}

			if(projectionType=="Standard Deviation"){
				selectWindow("Wiggle Stack");
				run("Z Project...", "start=1 stop="+tempSlices+" projection=[Standard Deviation]");
				selectWindow("STD_Wiggle Stack");
				rename("Wiggle Project");
				selectWindow("Wiggle Stack");
				close();
}


			selectWindow("Wiggle Project");
			setMinAndMax(0,200);
			run("8-bit");
			run("16_colors");
			run("Enhance Contrast", "saturated=0.00");
			setMinAndMax(thresholdCutoff,255);
			run("Apply LUT");

			run("Set Measurements...", "  mean limit display redirect=None decimal=3");

			run("Measure");
			resetThreshold();
			run("16_colors");
			run("Enhance Contrast", "saturated=0.00");
			wiggleIndex=getResult("Mean");
			rename(nameStore);
			print(tableTitle2, nameStore + "\t" + wiggleIndex + "\t" + scaleNumber + "\t" + gaussianNumber + "\t" + averageNumber + "\t" + projectionType + "\t" + thresholdCutoff);
			saveName=getTitle();
			saveAs("Tiff", dirSave+fs+saveName);
			
			if (isOpen("Results")) { 
       			selectWindow("Results"); 
       			run("Close"); 
   }
			if (isOpen("Log")) { 
       			selectWindow("Log"); 
       			run("Close"); 
   }
			selectWindow("Wiggle Index");
			saveAs("Text", dirSave+fs+"Wiggle Index TopRight.xls");
			File.delete(fileName);
   			call("java.lang.System.gc");
			wait(1000);
   			
		}}
			
}
			selectWindow("Wiggle Index");
			saveAs("Text", parent+fs+hi+"Wiggle Index TopRight.xls");
			}
macro "TopLeft" {
//Crop yo Files
fs=File.separator;
dirStor=getDirectory("Select Source Directory");
dirSav=dirStor+"zCroppedTiffStackTL";
File.makeDirectory(dirSav);
setBatchMode(true);
lis=getFileList(dirStor);
ds=lengthOf(dirStor);
hi=substring(dirStor,(ds-2),(ds-1));
parent=substring(dirStor,0,(ds-3));

tableTitle="Wiggle Index";
tableTitle2="["+tableTitle+"]";
if (isOpen("Wiggle Index")){
	print("Table already open");}
	
	else{
		
		run("Table...", "name="+tableTitle2+" width=600 height=250");
		print(tableTitle2, "\\Headings:Image Name\tWiggle Index\tImage Scale\tImage Blur\tFrames Averaged\tProjection Type\tThreshold Cutoff");}

for (b=0; b<lis.length; b++){
  folderName=dirStor+lis[b];
  folderName2=replace(folderName,"/",fs);
  list2=getFileList(folderName2);
  fileName=folderName2+list2[0];
  if (endsWith(fileName, ".jpg")) {
    run("Image Sequence...", "open=["+ fileName + "] number=250 sort use");
 	makeRectangle(500, 90, 425, 425);
	run("Crop");
	saveName=getTitle();
    	saveAs("Tiff", dirSav+fs+saveName+"TopLeft");
    	close();
    	call("java.lang.System.gc");
	wait(1000);	
  }


//Get yo Wiggle on
fs=File.separator;
dirStore=dirSav+fs;
dirSave=dirStore+fs+"Output";
File.makeDirectory(dirSave);


scaleNumber=1;
gaussianNumber=2;
averageNumber=150;
projectionType="Standard Deviation";
thresholdCutoff=30;
setBatchMode(true);

list=getFileList(dirStore);

for (u=0; u<list.length; u++){
	fileName=dirStore+list[u];
	
		if (endsWith(fileName, ".tif")) {
			open(fileName);
			nameStore=getTitle();
			selectWindow(nameStore);
				if(gaussianNumber>1){
					selectWindow(nameStore);
					run("Gaussian Blur...", "sigma="+gaussianNumber+" stack");
}

			selectWindow(nameStore);
			if (scaleNumber==1){
				run("Duplicate...", "title=For_Processing duplicate range=1-10000");
			}

			if (scaleNumber<1){
			run("Scale...", "x="+scaleNumber+" y="+scaleNumber+" z=1.0 width=74 height=74 depth=450 interpolation=Bicubic process create title=For_Processing");
			}
			selectWindow("For_Processing");
			getDimensions(tempWidth, tempHeight, c, tempSlices, f);

			newImage("Wiggle Stack", "32-bit Black", tempWidth, tempHeight, 1);
			wait(100);
			//setBatchMode(true);
			selectWindow("For_Processing");
			setSlice(1);


			for (i=0; i<tempSlices-1; i++){
				selectWindow("For_Processing");
				currentSlice=getSliceNumber();
				run("Duplicate...", "title=[temp stack] duplicate range="+currentSlice+"-"+(currentSlice+(averageNumber-1))+"");
				selectWindow("temp stack");
				run("Z Project...", "start=1 stop="+averageNumber+" projection=[Standard Deviation]");
				selectWindow("STD_temp stack");
				run("Copy");
				selectWindow("Wiggle Stack");
				run("Add Slice");
				run("Paste");
				selectWindow("temp stack");
				close();
				selectWindow("STD_temp stack");
				close();
				selectWindow("For_Processing");
				setSlice(currentSlice+1);
	
}
			selectWindow("For_Processing");
			close();
			selectWindow(nameStore);
			close();


			selectWindow("Wiggle Stack");
			setSlice(1);
			run("Delete Slice");


			if(projectionType=="Maximum"){
				selectWindow("Wiggle Stack");
				run("Z Project...", "start=1 stop="+tempSlices+" projection=[Max Intensity]");
				selectWindow("MAX_Wiggle Stack");
				rename("Wiggle Project");
				selectWindow("Wiggle Stack");
				close();
}

			if(projectionType=="Average"){
				selectWindow("Wiggle Stack");
				run("Z Project...", "start=1 stop="+tempSlices+" projection=[Average Intensity]");
				selectWindow("AVG_Wiggle Stack");
				rename("Wiggle Project");
				selectWindow("Wiggle Stack");
				close();
}

			if(projectionType=="Standard Deviation"){
				selectWindow("Wiggle Stack");
				run("Z Project...", "start=1 stop="+tempSlices+" projection=[Standard Deviation]");
				selectWindow("STD_Wiggle Stack");
				rename("Wiggle Project");
				selectWindow("Wiggle Stack");
				close();
}


			selectWindow("Wiggle Project");
			setMinAndMax(0,200);
			run("8-bit");
			run("16_colors");
			run("Enhance Contrast", "saturated=0.00");
			setMinAndMax(thresholdCutoff,255);
			run("Apply LUT");

			run("Set Measurements...", "  mean limit display redirect=None decimal=3");

			run("Measure");
			resetThreshold();
			run("16_colors");
			run("Enhance Contrast", "saturated=0.00");
			wiggleIndex=getResult("Mean");
			rename(nameStore);
			print(tableTitle2, nameStore + "\t" + wiggleIndex + "\t" + scaleNumber + "\t" + gaussianNumber + "\t" + averageNumber + "\t" + projectionType + "\t" + thresholdCutoff);
			saveName=getTitle();
			saveAs("Tiff", dirSave+fs+saveName);
			
			if (isOpen("Results")) { 
       			selectWindow("Results"); 
       			run("Close"); 
   }
			if (isOpen("Log")) { 
       			selectWindow("Log"); 
       			run("Close"); 
   }
			selectWindow("Wiggle Index");
			saveAs("Text", dirSave+fs+"Wiggle Index TopLeft.xls");
			File.delete(fileName);
   			call("java.lang.System.gc");
			wait(1000);
   			
		}}
			
}
			selectWindow("Wiggle Index");
			saveAs("Text", parent+fs+hi+"Wiggle Index TopLeft.xls");
			}
macro "LowRight" {
//Crop yo Files
fs=File.separator;
dirStor=getDirectory("Select Source Directory");
dirSav=dirStor+"zCroppedTiffStackLR";
File.makeDirectory(dirSav);
setBatchMode(true);
lis=getFileList(dirStor);
ds=lengthOf(dirStor);
hi=substring(dirStor,(ds-2),(ds-1));
parent=substring(dirStor,0,(ds-3));

tableTitle="Wiggle Index";
tableTitle2="["+tableTitle+"]";
if (isOpen("Wiggle Index")){
	print("Table already open");}
	
	else{
		
		run("Table...", "name="+tableTitle2+" width=600 height=250");
		print(tableTitle2, "\\Headings:Image Name\tWiggle Index\tImage Scale\tImage Blur\tFrames Averaged\tProjection Type\tThreshold Cutoff");}

for (b=0; b<lis.length; b++){
  folderName=dirStor+lis[b];
  folderName2=replace(folderName,"/",fs);
  list2=getFileList(folderName2);
  fileName=folderName2+list2[0];
  if (endsWith(fileName, ".jpg")) {
    run("Image Sequence...", "open=["+ fileName + "] number=250 sort use");
 	makeRectangle(960, 550, 425, 425);
	run("Crop");
	saveName=getTitle();
    	saveAs("Tiff", dirSav+fs+saveName+"LowRight");
    	close();
    	call("java.lang.System.gc");
	wait(1000);	
  }


//Get yo Wiggle on
fs=File.separator;
dirStore=dirSav+fs;
dirSave=dirStore+fs+"Output";
File.makeDirectory(dirSave);


scaleNumber=1;
gaussianNumber=2;
averageNumber=150;
projectionType="Standard Deviation";
thresholdCutoff=30;
setBatchMode(true);

list=getFileList(dirStore);

for (u=0; u<list.length; u++){
	fileName=dirStore+list[u];
	
		if (endsWith(fileName, ".tif")) {
			open(fileName);
			nameStore=getTitle();
			selectWindow(nameStore);
				if(gaussianNumber>1){
					selectWindow(nameStore);
					run("Gaussian Blur...", "sigma="+gaussianNumber+" stack");
}

			selectWindow(nameStore);
			if (scaleNumber==1){
				run("Duplicate...", "title=For_Processing duplicate range=1-10000");
			}

			if (scaleNumber<1){
			run("Scale...", "x="+scaleNumber+" y="+scaleNumber+" z=1.0 width=74 height=74 depth=450 interpolation=Bicubic process create title=For_Processing");
			}
			selectWindow("For_Processing");
			getDimensions(tempWidth, tempHeight, c, tempSlices, f);

			newImage("Wiggle Stack", "32-bit Black", tempWidth, tempHeight, 1);
			wait(100);
			//setBatchMode(true);
			selectWindow("For_Processing");
			setSlice(1);


			for (i=0; i<tempSlices-1; i++){
				selectWindow("For_Processing");
				currentSlice=getSliceNumber();
				run("Duplicate...", "title=[temp stack] duplicate range="+currentSlice+"-"+(currentSlice+(averageNumber-1))+"");
				selectWindow("temp stack");
				run("Z Project...", "start=1 stop="+averageNumber+" projection=[Standard Deviation]");
				selectWindow("STD_temp stack");
				run("Copy");
				selectWindow("Wiggle Stack");
				run("Add Slice");
				run("Paste");
				selectWindow("temp stack");
				close();
				selectWindow("STD_temp stack");
				close();
				selectWindow("For_Processing");
				setSlice(currentSlice+1);
	
}
			selectWindow("For_Processing");
			close();
			selectWindow(nameStore);
			close();


			selectWindow("Wiggle Stack");
			setSlice(1);
			run("Delete Slice");


			if(projectionType=="Maximum"){
				selectWindow("Wiggle Stack");
				run("Z Project...", "start=1 stop="+tempSlices+" projection=[Max Intensity]");
				selectWindow("MAX_Wiggle Stack");
				rename("Wiggle Project");
				selectWindow("Wiggle Stack");
				close();
}

			if(projectionType=="Average"){
				selectWindow("Wiggle Stack");
				run("Z Project...", "start=1 stop="+tempSlices+" projection=[Average Intensity]");
				selectWindow("AVG_Wiggle Stack");
				rename("Wiggle Project");
				selectWindow("Wiggle Stack");
				close();
}

			if(projectionType=="Standard Deviation"){
				selectWindow("Wiggle Stack");
				run("Z Project...", "start=1 stop="+tempSlices+" projection=[Standard Deviation]");
				selectWindow("STD_Wiggle Stack");
				rename("Wiggle Project");
				selectWindow("Wiggle Stack");
				close();
}


			selectWindow("Wiggle Project");
			setMinAndMax(0,200);
			run("8-bit");
			run("16_colors");
			run("Enhance Contrast", "saturated=0.00");
			setMinAndMax(thresholdCutoff,255);
			run("Apply LUT");

			run("Set Measurements...", "  mean limit display redirect=None decimal=3");

			run("Measure");
			resetThreshold();
			run("16_colors");
			run("Enhance Contrast", "saturated=0.00");
			wiggleIndex=getResult("Mean");
			rename(nameStore);
			print(tableTitle2, nameStore + "\t" + wiggleIndex + "\t" + scaleNumber + "\t" + gaussianNumber + "\t" + averageNumber + "\t" + projectionType + "\t" + thresholdCutoff);
			saveName=getTitle();
			saveAs("Tiff", dirSave+fs+saveName);
			
			if (isOpen("Results")) { 
       			selectWindow("Results"); 
       			run("Close"); 
   }
			if (isOpen("Log")) { 
       			selectWindow("Log"); 
       			run("Close"); 
   }
			selectWindow("Wiggle Index");
			saveAs("Text", dirSave+fs+"Wiggle Index LowRight.xls");
			File.delete(fileName);
   			call("java.lang.System.gc");
			wait(1000);
   			
		}}
			
}
			selectWindow("Wiggle Index");
			saveAs("Text", parent+fs+hi+"Wiggle Index LowRight.xls");
			}


macro "Zprojection" {
fs=File.separator;
rawDir=getDirectory("Select Source Directory");
convertedDir=rawDir+"Zprojection";
File.makeDirectory(convertedDir);
setBatchMode(true);
lis=getFileList(rawDir);

for (i=0; i<lis.length; i++){
  folderName=rawDir+lis[i];
  folderName2=replace(folderName,"/",fs);
  list=getFileList(folderName2);
  fileName=folderName2+list[0];
  if (endsWith(fileName, ".jpg")) {
  	run("Image Sequence...", "open=["+ fileName + "] number=250 convert sort use");
  	makeRectangle(297, 16, 1345, 1052);
	run("Crop");
	run("Z Project...", "projection=[Standard Deviation]");
  	saveName=getTitle();
  	saveAs("PNG", convertedDir+fs+saveName);
  	run("Close");
	run("Collect Garbage");
  	call("java.lang.System.gc");
	wait(1000);
  }
}
}

}


macro "LowLeft750"{
//Crop yo Files
fs=File.separator;
dirStor=getDirectory("Select Source Directory");
dirSav=dirStor+"zCroppedTiffStackLL";
File.makeDirectory(dirSav);
setBatchMode(true);
lis=getFileList(dirStor);
ds=lengthOf(dirStor);
hi=substring(dirStor,(ds-2),(ds-1));
parent=substring(dirStor,0,(ds-3));

tableTitle="Wiggle Index";
tableTitle2="["+tableTitle+"]";
if (isOpen("Wiggle Index")){
	print("Table already open");}
	
	else{
		
		run("Table...", "name="+tableTitle2+" width=600 height=250");
		print(tableTitle2, "\\Headings:Image Name\tWiggle Index\tImage Scale\tImage Blur\tFrames Averaged\tProjection Type\tThreshold Cutoff");}

for (b=0; b<lis.length; b++){
  folderName=dirStor+lis[b];
  folderName2=replace(folderName,"/",fs);
  list2=getFileList(folderName2);
  fileName=folderName2+list2[0];
  if (endsWith(fileName, ".jpg")) {
    run("Image Sequence...", "open=["+ fileName + "] number=750 sort use");
 	makeRectangle(960, 90, 425, 425);
	run("Crop");
	saveName=getTitle();
    	saveAs("Tiff", dirSav+fs+saveName+"LowLeft");
    	close();
    	call("java.lang.System.gc");
	wait(1000);	
  }


//Get yo Wiggle on
fs=File.separator;
dirStore=dirSav+fs;
dirSave=dirStore+fs+"Output";
File.makeDirectory(dirSave);


scaleNumber=1;
gaussianNumber=2;
averageNumber=150;
projectionType="Standard Deviation";
thresholdCutoff=30;
setBatchMode(true);

list=getFileList(dirStore);

for (u=0; u<list.length; u++){
	fileName=dirStore+list[u];
	
		if (endsWith(fileName, ".tif")) {
			open(fileName);
			nameStore=getTitle();
			selectWindow(nameStore);
				if(gaussianNumber>1){
					selectWindow(nameStore);
					run("Gaussian Blur...", "sigma="+gaussianNumber+" stack");
}

			selectWindow(nameStore);
			if (scaleNumber==1){
				run("Duplicate...", "title=For_Processing duplicate range=1-10000");
			}

			if (scaleNumber<1){
			run("Scale...", "x="+scaleNumber+" y="+scaleNumber+" z=1.0 width=74 height=74 depth=450 interpolation=Bicubic process create title=For_Processing");
			}
			selectWindow("For_Processing");
			getDimensions(tempWidth, tempHeight, c, tempSlices, f);

			newImage("Wiggle Stack", "32-bit Black", tempWidth, tempHeight, 1);
			wait(100);
			//setBatchMode(true);
			selectWindow("For_Processing");
			setSlice(1);


			for (i=0; i<tempSlices-1; i++){
				selectWindow("For_Processing");
				currentSlice=getSliceNumber();
				run("Duplicate...", "title=[temp stack] duplicate range="+currentSlice+"-"+(currentSlice+(averageNumber-1))+"");
				selectWindow("temp stack");
				run("Z Project...", "start=1 stop="+averageNumber+" projection=[Standard Deviation]");
				selectWindow("STD_temp stack");
				run("Copy");
				selectWindow("Wiggle Stack");
				run("Add Slice");
				run("Paste");
				selectWindow("temp stack");
				close();
				selectWindow("STD_temp stack");
				close();
				selectWindow("For_Processing");
				setSlice(currentSlice+1);
	
}
			selectWindow("For_Processing");
			close();
			selectWindow(nameStore);
			close();


			selectWindow("Wiggle Stack");
			setSlice(1);
			run("Delete Slice");


			if(projectionType=="Maximum"){
				selectWindow("Wiggle Stack");
				run("Z Project...", "start=1 stop="+tempSlices+" projection=[Max Intensity]");
				selectWindow("MAX_Wiggle Stack");
				rename("Wiggle Project");
				selectWindow("Wiggle Stack");
				close();
}

			if(projectionType=="Average"){
				selectWindow("Wiggle Stack");
				run("Z Project...", "start=1 stop="+tempSlices+" projection=[Average Intensity]");
				selectWindow("AVG_Wiggle Stack");
				rename("Wiggle Project");
				selectWindow("Wiggle Stack");
				close();
}

			if(projectionType=="Standard Deviation"){
				selectWindow("Wiggle Stack");
				run("Z Project...", "start=1 stop="+tempSlices+" projection=[Standard Deviation]");
				selectWindow("STD_Wiggle Stack");
				rename("Wiggle Project");
				selectWindow("Wiggle Stack");
				close();
}


			selectWindow("Wiggle Project");
			setMinAndMax(0,200);
			run("8-bit");
			run("16_colors");
			run("Enhance Contrast", "saturated=0.00");
			setMinAndMax(thresholdCutoff,255);
			run("Apply LUT");

			run("Set Measurements...", "  mean limit display redirect=None decimal=3");

			run("Measure");
			resetThreshold();
			run("16_colors");
			run("Enhance Contrast", "saturated=0.00");
			wiggleIndex=getResult("Mean");
			rename(nameStore);
			print(tableTitle2, nameStore + "\t" + wiggleIndex + "\t" + scaleNumber + "\t" + gaussianNumber + "\t" + averageNumber + "\t" + projectionType + "\t" + thresholdCutoff);
			saveName=getTitle();
			saveAs("Tiff", dirSave+fs+saveName);
			
			if (isOpen("Results")) { 
       			selectWindow("Results"); 
       			run("Close"); 
   }
			if (isOpen("Log")) { 
       			selectWindow("Log"); 
       			run("Close"); 
   }
			selectWindow("Wiggle Index");
			saveAs("Text", dirSave+fs+"Wiggle Index LowLeft.xls");
			File.delete(fileName);
   			call("java.lang.System.gc");
			wait(1000);
   			
		}}
			
}
			selectWindow("Wiggle Index");
			saveAs("Text", parent+fs+hi+"Wiggle Index LowLeft.xls");
			}
macro "TopRight750"{
//Crop yo Files
fs=File.separator;
dirStor=getDirectory("Select Source Directory");
dirSav=dirStor+"zCroppedTiffStackTR";
File.makeDirectory(dirSav);
setBatchMode(true);
lis=getFileList(dirStor);
ds=lengthOf(dirStor);
hi=substring(dirStor,(ds-2),(ds-1));
parent=substring(dirStor,0,(ds-3));

tableTitle="Wiggle Index";
tableTitle2="["+tableTitle+"]";
if (isOpen("Wiggle Index")){
	print("Table already open");}
	
	else{
		
		run("Table...", "name="+tableTitle2+" width=600 height=250");
		print(tableTitle2, "\\Headings:Image Name\tWiggle Index\tImage Scale\tImage Blur\tFrames Averaged\tProjection Type\tThreshold Cutoff");}

for (b=0; b<lis.length; b++){
  folderName=dirStor+lis[b];
  folderName2=replace(folderName,"/",fs);
  list2=getFileList(folderName2);
  fileName=folderName2+list2[0];
  if (endsWith(fileName, ".jpg")) {
    run("Image Sequence...", "open=["+ fileName + "] number=750 sort use");
 	makeRectangle(500, 550, 425, 425);
	run("Crop");
	saveName=getTitle();
    	saveAs("Tiff", dirSav+fs+saveName+"TopRight");
    	close();
    	call("java.lang.System.gc");
	wait(1000);	
  }


//Get yo Wiggle on
fs=File.separator;
dirStore=dirSav+fs;
dirSave=dirStore+fs+"Output";
File.makeDirectory(dirSave);


scaleNumber=1;
gaussianNumber=2;
averageNumber=150;
projectionType="Standard Deviation";
thresholdCutoff=30;
setBatchMode(true);

list=getFileList(dirStore);

for (u=0; u<list.length; u++){
	fileName=dirStore+list[u];
	
		if (endsWith(fileName, ".tif")) {
			open(fileName);
			nameStore=getTitle();
			selectWindow(nameStore);
				if(gaussianNumber>1){
					selectWindow(nameStore);
					run("Gaussian Blur...", "sigma="+gaussianNumber+" stack");
}

			selectWindow(nameStore);
			if (scaleNumber==1){
				run("Duplicate...", "title=For_Processing duplicate range=1-10000");
			}

			if (scaleNumber<1){
			run("Scale...", "x="+scaleNumber+" y="+scaleNumber+" z=1.0 width=74 height=74 depth=450 interpolation=Bicubic process create title=For_Processing");
			}
			selectWindow("For_Processing");
			getDimensions(tempWidth, tempHeight, c, tempSlices, f);

			newImage("Wiggle Stack", "32-bit Black", tempWidth, tempHeight, 1);
			wait(100);
			//setBatchMode(true);
			selectWindow("For_Processing");
			setSlice(1);


			for (i=0; i<tempSlices-1; i++){
				selectWindow("For_Processing");
				currentSlice=getSliceNumber();
				run("Duplicate...", "title=[temp stack] duplicate range="+currentSlice+"-"+(currentSlice+(averageNumber-1))+"");
				selectWindow("temp stack");
				run("Z Project...", "start=1 stop="+averageNumber+" projection=[Standard Deviation]");
				selectWindow("STD_temp stack");
				run("Copy");
				selectWindow("Wiggle Stack");
				run("Add Slice");
				run("Paste");
				selectWindow("temp stack");
				close();
				selectWindow("STD_temp stack");
				close();
				selectWindow("For_Processing");
				setSlice(currentSlice+1);
	
}
			selectWindow("For_Processing");
			close();
			selectWindow(nameStore);
			close();


			selectWindow("Wiggle Stack");
			setSlice(1);
			run("Delete Slice");


			if(projectionType=="Maximum"){
				selectWindow("Wiggle Stack");
				run("Z Project...", "start=1 stop="+tempSlices+" projection=[Max Intensity]");
				selectWindow("MAX_Wiggle Stack");
				rename("Wiggle Project");
				selectWindow("Wiggle Stack");
				close();
}

			if(projectionType=="Average"){
				selectWindow("Wiggle Stack");
				run("Z Project...", "start=1 stop="+tempSlices+" projection=[Average Intensity]");
				selectWindow("AVG_Wiggle Stack");
				rename("Wiggle Project");
				selectWindow("Wiggle Stack");
				close();
}

			if(projectionType=="Standard Deviation"){
				selectWindow("Wiggle Stack");
				run("Z Project...", "start=1 stop="+tempSlices+" projection=[Standard Deviation]");
				selectWindow("STD_Wiggle Stack");
				rename("Wiggle Project");
				selectWindow("Wiggle Stack");
				close();
}


			selectWindow("Wiggle Project");
			setMinAndMax(0,200);
			run("8-bit");
			run("16_colors");
			run("Enhance Contrast", "saturated=0.00");
			setMinAndMax(thresholdCutoff,255);
			run("Apply LUT");

			run("Set Measurements...", "  mean limit display redirect=None decimal=3");

			run("Measure");
			resetThreshold();
			run("16_colors");
			run("Enhance Contrast", "saturated=0.00");
			wiggleIndex=getResult("Mean");
			rename(nameStore);
			print(tableTitle2, nameStore + "\t" + wiggleIndex + "\t" + scaleNumber + "\t" + gaussianNumber + "\t" + averageNumber + "\t" + projectionType + "\t" + thresholdCutoff);
			saveName=getTitle();
			saveAs("Tiff", dirSave+fs+saveName);
			
			if (isOpen("Results")) { 
       			selectWindow("Results"); 
       			run("Close"); 
   }
			if (isOpen("Log")) { 
       			selectWindow("Log"); 
       			run("Close"); 
   }
			selectWindow("Wiggle Index");
			saveAs("Text", dirSave+fs+"Wiggle Index TopRight.xls");
			File.delete(fileName);
   			call("java.lang.System.gc");
			wait(1000);
   			
		}}
			
}
			selectWindow("Wiggle Index");
			saveAs("Text", parent+fs+hi+"Wiggle Index TopRight.xls");
			}
macro "TopLeft750" {
//Crop yo Files
fs=File.separator;
dirStor=getDirectory("Select Source Directory");
dirSav=dirStor+"zCroppedTiffStackTL";
File.makeDirectory(dirSav);
setBatchMode(true);
lis=getFileList(dirStor);
ds=lengthOf(dirStor);
hi=substring(dirStor,(ds-2),(ds-1));
parent=substring(dirStor,0,(ds-3));

tableTitle="Wiggle Index";
tableTitle2="["+tableTitle+"]";
if (isOpen("Wiggle Index")){
	print("Table already open");}
	
	else{
		
		run("Table...", "name="+tableTitle2+" width=600 height=250");
		print(tableTitle2, "\\Headings:Image Name\tWiggle Index\tImage Scale\tImage Blur\tFrames Averaged\tProjection Type\tThreshold Cutoff");}

for (b=0; b<lis.length; b++){
  folderName=dirStor+lis[b];
  folderName2=replace(folderName,"/",fs);
  list2=getFileList(folderName2);
  fileName=folderName2+list2[0];
  if (endsWith(fileName, ".jpg")) {
    run("Image Sequence...", "open=["+ fileName + "] number=750 sort use");
 	makeRectangle(500, 90, 425, 425);
	run("Crop");
	saveName=getTitle();
    	saveAs("Tiff", dirSav+fs+saveName+"TopLeft");
    	close();
    	call("java.lang.System.gc");
	wait(1000);	
  }


//Get yo Wiggle on
fs=File.separator;
dirStore=dirSav+fs;
dirSave=dirStore+fs+"Output";
File.makeDirectory(dirSave);


scaleNumber=1;
gaussianNumber=2;
averageNumber=150;
projectionType="Standard Deviation";
thresholdCutoff=30;
setBatchMode(true);

list=getFileList(dirStore);

for (u=0; u<list.length; u++){
	fileName=dirStore+list[u];
	
		if (endsWith(fileName, ".tif")) {
			open(fileName);
			nameStore=getTitle();
			selectWindow(nameStore);
				if(gaussianNumber>1){
					selectWindow(nameStore);
					run("Gaussian Blur...", "sigma="+gaussianNumber+" stack");
}

			selectWindow(nameStore);
			if (scaleNumber==1){
				run("Duplicate...", "title=For_Processing duplicate range=1-10000");
			}

			if (scaleNumber<1){
			run("Scale...", "x="+scaleNumber+" y="+scaleNumber+" z=1.0 width=74 height=74 depth=450 interpolation=Bicubic process create title=For_Processing");
			}
			selectWindow("For_Processing");
			getDimensions(tempWidth, tempHeight, c, tempSlices, f);

			newImage("Wiggle Stack", "32-bit Black", tempWidth, tempHeight, 1);
			wait(100);
			//setBatchMode(true);
			selectWindow("For_Processing");
			setSlice(1);


			for (i=0; i<tempSlices-1; i++){
				selectWindow("For_Processing");
				currentSlice=getSliceNumber();
				run("Duplicate...", "title=[temp stack] duplicate range="+currentSlice+"-"+(currentSlice+(averageNumber-1))+"");
				selectWindow("temp stack");
				run("Z Project...", "start=1 stop="+averageNumber+" projection=[Standard Deviation]");
				selectWindow("STD_temp stack");
				run("Copy");
				selectWindow("Wiggle Stack");
				run("Add Slice");
				run("Paste");
				selectWindow("temp stack");
				close();
				selectWindow("STD_temp stack");
				close();
				selectWindow("For_Processing");
				setSlice(currentSlice+1);
	
}
			selectWindow("For_Processing");
			close();
			selectWindow(nameStore);
			close();


			selectWindow("Wiggle Stack");
			setSlice(1);
			run("Delete Slice");


			if(projectionType=="Maximum"){
				selectWindow("Wiggle Stack");
				run("Z Project...", "start=1 stop="+tempSlices+" projection=[Max Intensity]");
				selectWindow("MAX_Wiggle Stack");
				rename("Wiggle Project");
				selectWindow("Wiggle Stack");
				close();
}

			if(projectionType=="Average"){
				selectWindow("Wiggle Stack");
				run("Z Project...", "start=1 stop="+tempSlices+" projection=[Average Intensity]");
				selectWindow("AVG_Wiggle Stack");
				rename("Wiggle Project");
				selectWindow("Wiggle Stack");
				close();
}

			if(projectionType=="Standard Deviation"){
				selectWindow("Wiggle Stack");
				run("Z Project...", "start=1 stop="+tempSlices+" projection=[Standard Deviation]");
				selectWindow("STD_Wiggle Stack");
				rename("Wiggle Project");
				selectWindow("Wiggle Stack");
				close();
}


			selectWindow("Wiggle Project");
			setMinAndMax(0,200);
			run("8-bit");
			run("16_colors");
			run("Enhance Contrast", "saturated=0.00");
			setMinAndMax(thresholdCutoff,255);
			run("Apply LUT");

			run("Set Measurements...", "  mean limit display redirect=None decimal=3");

			run("Measure");
			resetThreshold();
			run("16_colors");
			run("Enhance Contrast", "saturated=0.00");
			wiggleIndex=getResult("Mean");
			rename(nameStore);
			print(tableTitle2, nameStore + "\t" + wiggleIndex + "\t" + scaleNumber + "\t" + gaussianNumber + "\t" + averageNumber + "\t" + projectionType + "\t" + thresholdCutoff);
			saveName=getTitle();
			saveAs("Tiff", dirSave+fs+saveName);
			
			if (isOpen("Results")) { 
       			selectWindow("Results"); 
       			run("Close"); 
   }
			if (isOpen("Log")) { 
       			selectWindow("Log"); 
       			run("Close"); 
   }
			selectWindow("Wiggle Index");
			saveAs("Text", dirSave+fs+"Wiggle Index TopLeft.xls");
			File.delete(fileName);
   			call("java.lang.System.gc");
			wait(1000);
   			
		}}
			
}
			selectWindow("Wiggle Index");
			saveAs("Text", parent+fs+hi+"Wiggle Index TopLeft.xls");
			}
macro "LowRight750" {
//Crop yo Files
fs=File.separator;
dirStor=getDirectory("Select Source Directory");
dirSav=dirStor+"zCroppedTiffStackLR";
File.makeDirectory(dirSav);
setBatchMode(true);
lis=getFileList(dirStor);
ds=lengthOf(dirStor);
hi=substring(dirStor,(ds-2),(ds-1));
parent=substring(dirStor,0,(ds-3));

tableTitle="Wiggle Index";
tableTitle2="["+tableTitle+"]";
if (isOpen("Wiggle Index")){
	print("Table already open");}
	
	else{
		
		run("Table...", "name="+tableTitle2+" width=600 height=250");
		print(tableTitle2, "\\Headings:Image Name\tWiggle Index\tImage Scale\tImage Blur\tFrames Averaged\tProjection Type\tThreshold Cutoff");}

for (b=0; b<lis.length; b++){
  folderName=dirStor+lis[b];
  folderName2=replace(folderName,"/",fs);
  list2=getFileList(folderName2);
  fileName=folderName2+list2[0];
  if (endsWith(fileName, ".jpg")) {
    run("Image Sequence...", "open=["+ fileName + "] number=750 sort use");
 	makeRectangle(960, 550, 425, 425);
	run("Crop");
	saveName=getTitle();
    	saveAs("Tiff", dirSav+fs+saveName+"LowRight");
    	close();
    	call("java.lang.System.gc");
	wait(1000);	
  }


//Get yo Wiggle on
fs=File.separator;
dirStore=dirSav+fs;
dirSave=dirStore+fs+"Output";
File.makeDirectory(dirSave);


scaleNumber=1;
gaussianNumber=2;
averageNumber=150;
projectionType="Standard Deviation";
thresholdCutoff=30;
setBatchMode(true);

list=getFileList(dirStore);

for (u=0; u<list.length; u++){
	fileName=dirStore+list[u];
	
		if (endsWith(fileName, ".tif")) {
			open(fileName);
			nameStore=getTitle();
			selectWindow(nameStore);
				if(gaussianNumber>1){
					selectWindow(nameStore);
					run("Gaussian Blur...", "sigma="+gaussianNumber+" stack");
}

			selectWindow(nameStore);
			if (scaleNumber==1){
				run("Duplicate...", "title=For_Processing duplicate range=1-10000");
			}

			if (scaleNumber<1){
			run("Scale...", "x="+scaleNumber+" y="+scaleNumber+" z=1.0 width=74 height=74 depth=450 interpolation=Bicubic process create title=For_Processing");
			}
			selectWindow("For_Processing");
			getDimensions(tempWidth, tempHeight, c, tempSlices, f);

			newImage("Wiggle Stack", "32-bit Black", tempWidth, tempHeight, 1);
			wait(100);
			//setBatchMode(true);
			selectWindow("For_Processing");
			setSlice(1);


			for (i=0; i<tempSlices-1; i++){
				selectWindow("For_Processing");
				currentSlice=getSliceNumber();
				run("Duplicate...", "title=[temp stack] duplicate range="+currentSlice+"-"+(currentSlice+(averageNumber-1))+"");
				selectWindow("temp stack");
				run("Z Project...", "start=1 stop="+averageNumber+" projection=[Standard Deviation]");
				selectWindow("STD_temp stack");
				run("Copy");
				selectWindow("Wiggle Stack");
				run("Add Slice");
				run("Paste");
				selectWindow("temp stack");
				close();
				selectWindow("STD_temp stack");
				close();
				selectWindow("For_Processing");
				setSlice(currentSlice+1);
	
}
			selectWindow("For_Processing");
			close();
			selectWindow(nameStore);
			close();


			selectWindow("Wiggle Stack");
			setSlice(1);
			run("Delete Slice");


			if(projectionType=="Maximum"){
				selectWindow("Wiggle Stack");
				run("Z Project...", "start=1 stop="+tempSlices+" projection=[Max Intensity]");
				selectWindow("MAX_Wiggle Stack");
				rename("Wiggle Project");
				selectWindow("Wiggle Stack");
				close();
}

			if(projectionType=="Average"){
				selectWindow("Wiggle Stack");
				run("Z Project...", "start=1 stop="+tempSlices+" projection=[Average Intensity]");
				selectWindow("AVG_Wiggle Stack");
				rename("Wiggle Project");
				selectWindow("Wiggle Stack");
				close();
}

			if(projectionType=="Standard Deviation"){
				selectWindow("Wiggle Stack");
				run("Z Project...", "start=1 stop="+tempSlices+" projection=[Standard Deviation]");
				selectWindow("STD_Wiggle Stack");
				rename("Wiggle Project");
				selectWindow("Wiggle Stack");
				close();
}


			selectWindow("Wiggle Project");
			setMinAndMax(0,200);
			run("8-bit");
			run("16_colors");
			run("Enhance Contrast", "saturated=0.00");
			setMinAndMax(thresholdCutoff,255);
			run("Apply LUT");

			run("Set Measurements...", "  mean limit display redirect=None decimal=3");

			run("Measure");
			resetThreshold();
			run("16_colors");
			run("Enhance Contrast", "saturated=0.00");
			wiggleIndex=getResult("Mean");
			rename(nameStore);
			print(tableTitle2, nameStore + "\t" + wiggleIndex + "\t" + scaleNumber + "\t" + gaussianNumber + "\t" + averageNumber + "\t" + projectionType + "\t" + thresholdCutoff);
			saveName=getTitle();
			saveAs("Tiff", dirSave+fs+saveName);
			
			if (isOpen("Results")) { 
       			selectWindow("Results"); 
       			run("Close"); 
   }
			if (isOpen("Log")) { 
       			selectWindow("Log"); 
       			run("Close"); 
   }
			selectWindow("Wiggle Index");
			saveAs("Text", dirSave+fs+"Wiggle Index LowRight.xls");
			File.delete(fileName);
   			call("java.lang.System.gc");
			wait(1000);
   			
		}}
			
}
			selectWindow("Wiggle Index");
			saveAs("Text", parent+fs+hi+"Wiggle Index LowRight.xls");
			}
